# Supplementary material for: Non-Pharmacological Interventions for Reducing Fear and Anxiety in Patients Undergoing Third Molar Extraction under Local Anesthesia: Systematic Review and Meta-Analysis
Source: Int J Environ Res Public Health. 2022 Sep 6;19(18):11162. doi: 10.3390/ijerph191811162 (PMC9517611; doi:10.3390/ijerph191811162)
Supplement: Supplementary file 1 [file ijerph-19-11162-s001.zip]

Archive with 2 entries (2 files):
- Supplementary File S1.pdf
- Supplementary Table S1.pdf
